# Supplementary material for: A Candidate Ac3-S-LPS Vaccine Against S. flexneri 1b, 2a, 3a, 6, and Y Activates Long-Lived Systemic and Mucosal Immune Responses in Healthy Volunteers: Results of an Open-Label, Randomized 2 Clinical Trial
Source: Vaccines (Basel). 2025 Feb 20;13(3):209. doi: 10.3390/vaccines13030209 (PMC11945589; doi:10.3390/vaccines13030209)
Supplement: Supplementary file 1 [file vaccines-13-00209-s001.zip]

Archive with 1 entries (1 files):
- vaccines-3421928-supplementary.pdf
